# Supplementary material for: NAFLD in Polycystic Ovary Syndrome: Association with PNPLA3 and Metabolic Features
Source: Biomedicines. 2022 Oct 27;10(11):2719. doi: 10.3390/biomedicines10112719 (PMC9687705; doi:10.3390/biomedicines10112719)
Supplement: Supplementary file 1 [file biomedicines-10-02719-s001.zip]

Archive with 1 entries (1 files):
- biomedicines-1956558-supplementary.pdf
